# Supplementary material for: Structural diagnosis of benthic invertebrate communities in relation to salinity gradient in Baltic coastal lake ecosystems using biological trait analysis
Source: Sci Rep. 2022 Jul 26;12:12750. doi: 10.1038/s41598-022-17002-8 (PMC9325777; doi:10.1038/s41598-022-17002-8)
Supplement: Supplementary file 1 — Supplementary Information 1. [file 41598_2022_17002_MOESM1_ESM.xlsx]

## Sheet: Supplementary Table S1
Structural diagnosis of benthic invertebrate communities in relation to salinity gradient in Baltic coastal lake ecosystems using biological trait analysis.
Mikołaj Matela1*, Krystian Obolewski1*
1Kazimierz Wielki University, Department of Hydrobiology, Bydgoszcz, 85-090, Poland
matela@ukw.edu.pl; obolewsk@ukw.edu.pl
Supplementary Table S1. Assignment of taxa to categories of biological traits (scale 0-3; the sum of scores in each trait must be equal to 3).
Trait	Category	code	Limnephilus sp.	Ecnomus tenelus	Pisidium amnicum	Unio tumidus	Unio pictorum	Anodonta anatina	Sigara sp.	Corixa sp.	Bithynia tentaculata	Planorbis planorbis	Valvata piscinalis	Glossiphonia complanata	Erpobdella octoculata	Caenis macrura	Hediste diversicolor	Pygospio elegans	Asellus aquaticus	Gammarus duebeni	Gammarus oceanicus	Corophium volutator	Praunus flexuosus	Idotea balthica	Neomysis integer	Palaemon elegans	Piscicola geometra	Bezzia nobilis	Clunio sp.	Diamesa campestris	Triaenodes sp.	Theodoxus fluviatilis	Potamopyrgus jenkinsi	Hydrobia ulvae	Dreissena polymorpha	Chironomus plumosus	Chironomus f.l. thummi	Procladius sp.	Polypedilum nubeculosum	Polypedilum e.g. scalaeum	Psectrocladius barbimanus	Microtendipes e.g. chloris	Sergentia coracina	Einfeldia e.g. carbonaria	Pelopia sp.	Chaoborus sp.	Tanytarsus e.g. mancus	Glyptotendipes e.g. gripekoveni
Mobility	Semi-mobile	sm	3	3	3	3	3	3	0	0	0	0	0	0	0	0	2	0	0	0	0	0	0	0	0	0	3	3	0	1	3	0	0	0	0	1	1	2	0	0	3	0	0	0	2	1	0	0
	Mobile	mb	0	0	0	0	0	0	3	3	3	3	3	3	3	3	0	0	3	3	3	3	3	3	3	3	0	0	3	0	0	3	3	3	0	0	0	0	0	0	0	0	0	0	1	1	3	3
	Sessile	ss	0	0	0	0	0	0	0	0	0	0	0	0	0	0	1	3	0	0	0	0	0	0	0	0	0	0	0	2	0	0	0	0	3	2	2	1	3	3	0	3	3	3	0	1	0	0
Habitat	Epifauna	ep	1	1	0	0	0	0	0	0	3	3	3	3	3	0	1	0	1	1	1	0	3	3	3	3	3	0	0	0	3	0	3	1	3	1	1	1	0	0	3	0	0	0	1	2	2	1
	Surface infauna	sr	2	2	0	3	3	3	3	3	0	0	0	0	0	2	2	0	2	2	2	0	0	0	0	0	0	3	3	3	0	3	0	2	0	1	1	1	0	0	0	3	0	0	2	1	1	2
	Subsurface infauna	sb	0	0	3	0	0	0	0	0	0	0	0	0	0	1	0	3	0	0	0	3	0	0	0	0	0	0	0	0	0	0	0	0	0	1	1	1	3	3	0	0	3	3	0	0	0	0
Feeding type	Shredders	sh	1	1	0	0	0	0	0	0	0	0	0	0	0	0	0	0	3	3	3	0	0	2	0	1	0	0	3	3	1	0	0	0	0	0	0	0	0	0	0	0	3	0	3	0	3	3
	Filterers	fl	0	0	3	3	3	3	0	0	0	0	0	0	0	0	0	0	0	0	0	1	0	0	0	0	0	0	0	0	0	0	0	0	3	0	0	0	0	0	0	0	0	0	0	0	0	0
	Collectors	cl	0	0	0	0	0	0	3	3	0	0	0	0	0	0	0	0	0	0	0	2	3	0	3	0	0	0	0	0	0	0	0	0	0	3	3	0	3	3	3	3	0	3	0	0	0	0
	Predators	pr	2	2	0	0	0	0	0	0	0	0	0	3	3	0	3	3	0	0	0	0	0	1	0	2	3	3	0	0	3	0	0	0	0	0	0	3	0	0	0	0	0	0	0	3	0	0
	Scrapers	sc	0	0	0	0	0	0	0	0	3	3	3	0	0	3	0	0	0	0	0	0	0	0	0	0	0	0	0	0	0	3	3	3	0	0	0	0	0	0	0	0	0	0	0	0	0	0
Habitat modification	Tube builder	tb	3	3	0	0	0	0	0	0	0	0	0	0	0	0	3	0	0	0	0	3	0	0	0	0	0	0	3	0	3	0	0	0	0	2	0	0	3	3	3	0	0	0	0	0	0	0
	Simple mounds	sj	0	0	0	0	0	1	0	0	0	0	0	0	0	0	0	3	0	0	0	0	0	0	0	0	0	0	0	0	0	0	0	0	0	0	0	0	0	0	0	0	0	0	0	0	0	0
	No	no	0	0	3	3	3	2	3	3	3	3	3	3	3	3	0	0	3	3	3	0	3	3	3	3	3	3	0	3	0	3	3	3	3	1	3	3	0	0	0	3	3	3	3	3	3	3
Body form	Shell	se	0	0	3	3	3	3	0	0	3	3	3	0	0	0	0	0	0	0	0	0	0	0	0	0	0	0	0	0	0	3	3	3	3	0	0	0	0	0	0	0	0	0	0	0	0	0
	Vermiform	vf	2	2	0	0	0	0	0	0	0	0	0	2	3	2	3	3	0	0	0	0	0	0	0	0	3	3	3	3	2	0	0	0	0	3	3	3	3	3	3	3	3	3	3	3	3	3
	Protected	pb	1	1	0	0	0	0	3	3	0	0	0	1	0	1	0	0	3	3	3	3	3	3	3	3	0	0	0	0	1	0	0	0	0	0	0	0	0	0	0	0	0	0	0	0	0	0
Body size	< 10 mm	<10	0	3	3	0	0	0	3	0	0	0	3	0	0	3	0	0	0	0	0	3	0	0	0	0	0	3	3	0	0	3	3	3	0	0	0	0	0	0	3	1	3	3	0	0	3	0
	< 50 mm	<50	3	0	0	0	0	0	0	3	3	3	0	3	3	0	0	0	3	3	3	0	3	3	3	0	2	0	0	3	3	0	0	0	3	3	3	3	3	3	0	2	0	0	3	3	0	3
	> 50 mm	>50	0	0	0	3	3	3	0	0	0	0	0	0	0	0	0	3	0	0	0	0	0	0	0	3	1	0	0	0	0	0	0	0	0	0	0	0	0	0	0	0	0	0	0	0	0	0
Feeding apparatus	Radula	rd	0	0	0	0	0	0	0	0	3	3	3	0	0	0	0	0	0	0	0	0	0	0	0	0	0	0	0	0	0	3	3	3	0	0	0	0	0	0	0	0	0	0	0	0	0	0
	Jawed	jw	3	3	0	0	0	0	0	0	0	0	0	0	0	3	3	3	3	3	3	0	0	3	0	3	3	3	3	3	3	0	0	0	0	3	3	3	3	3	0	3	3	3	3	3	3	3
	Sucker	su	0	0	0	0	0	0	0	0	0	0	0	3	3	0	0	0	0	0	0	0	0	0	0	0	0	0	0	0	0	0	0	0	0	0	0	0	0	0	0	0	0	0	0	0	0	0
	Stinging-sucking	st	0	0	0	0	0	0	3	3	0	0	0	0	0	0	0	0	0	0	0	0	0	0	0	0	0	0	0	0	0	0	0	0	0	0	0	0	0	0	3	0	0	0	0	0	0	0
	Other	ot	0	0	3	3	3	3	0	0	0	0	0	0	0	0	0	0	0	0	0	3	3	0	3	0	0	0	0	0	0	0	0	0	3	0	0	0	0	0	0	0	0	0	0	0	0	0
